# Supplementary material for: Characterization of the Metabolic Profile of Olive Tissues (Roots, Stems and Leaves): Relationship with Cultivars’ Resistance/Susceptibility to the Soil Fungus Verticillium dahliae
Source: Antioxidants (Basel). 2023 Dec 15;12(12):2120. doi: 10.3390/antiox12122120 (PMC10741231; doi:10.3390/antiox12122120)
Supplement: Supplementary file 1 [file antioxidants-12-02120-s001.zip]

Archive with 1 entries (1 files):
- antioxidants-2751761-supplementary.pdf
